# Supplementary material for: Exploring Advanced Practice Physiotherapist Scope of Practice by Discharge Diagnosis: A Review of 10 Years of Data From a Tertiary Hospital Emergency Department
Source: Emerg Med Australas. 2026 Mar 8;38(2):e70241. doi: 10.1111/1742-6723.70241 (PMC12968587; doi:10.1111/1742-6723.70241)
Supplement: Supplementary file 1 — Data S1: emm70241‐sup‐0001‐Supinfo.xlsx. [file EMM-38-0-s001.xlsx]

## Sheet: Final rating
ICD-10 code	Diagnosis	Number of diagnosed patients	Final decision	Model	Notes		Modelling
42.1	Erythema infectiosum [fifth disease]	6	Not suitable	0	Audited		Core practice	Include in modelling as this in the main business of ASPs in the ED
180.2	NULL	1	Not suitable	0	Audited		Supported practice	Include in modelling, but note that care is provided with a senrio doctor supporting
A48.3	Toxic shock syndrome	1	Not suitable	0			Fringe practice	Can be seen by ASPs, but large variability in presentations, may skew picture of breadth of prcatice if used to model ED data
B01.9	Varicella without complication	1	Not suitable	0			Not suitable	This patient type would not be actively targetted by ASPs. Usually incidental selection. Do not model.
B02.9	Zoster without complication	1	Not suitable	0
B08.3	Erythema infectiosum [fifth disease]	1	Not suitable	0
B34.9	Viral infection, unspecified	2	Not suitable	0
B35.9	Dermatophytosis, unspecified	1	Not suitable	0
C24.9	Malignant neoplasm of biliary tract, unspecified	1	Not suitable	0
D48.9	Neoplasm of uncertain or unknown behaviour, unspecified	1	Not suitable	0
D68.9	Coagulation defect, unspecified	1	Not suitable	0
E14.10	Unspecified diabetes mellitus with ketoacidosis, not stated as uncontrolled	1	Not suitable	0
E88.9	Metabolic disorder, unspecified	1	Not suitable	0
F10.2	Mental and behavioural disorders due to use of alcohol, dependence syndrome	1	Not suitable	0
F43.9	Reaction to severe stress, unspecified	1	Not suitable	0
G12.2	Motor neuron disease	1	Not suitable	0
G43.9	Migraine, unspecified	1	Not suitable	0
G50.0	Trigeminal neuralgia	1	Not suitable	0	Wide differential. APP wouldn't pick up a face/head pain normally.
G54.0	Brachial plexus disorders	4	Core practice	1
G54.9	Nerve root and plexus disorder, unspecified	1	Core practice	1
G56.0	Carpal tunnel syndrome	25	Core practice	1
G62.9	Polyneuropathy, unspecified	25	Fringe practice	3	Audited. Used for mononeuropathy by APP team.
G83.9	Paralytic syndrome, unspecified	2	Not suitable	0
G95.2	Cord compression, unspecified	2	Supported practice	2
H81.2	Vestibular neuronitis	1	Not suitable	0	This patient type does not match the skillset of an MSK APP
I10	Essential (primary) hypertension	1	Not suitable	0
I71.3	Abdominal aortic aneurysm, ruptured	1	Not suitable	0
I80.20	Phlebitis and thrombophlebitis of deep vessels of lower extremities, not elsewhere classified	2	Not suitable	0
I80.8	Phlebitis and thrombophlebitis of other sites	12	Not suitable	0
I82.8	Embolism and thrombosis of other specified veins	1	Not suitable	0
I83.9	Varicose veins of lower extremities without ulcer or inflammation	1	Not suitable	0
J13	Pneumonia due to Streptococcus pneumoniae	1	Not suitable	0
J22	Unspecified acute lower respiratory infection	1	Not suitable	0
J46	Status asthmaticus	1	Not suitable	0
K07.6	Temporomandibular joint disorders	1	Not suitable	0	MSK APP would not routinely take head and face pain
K46.9	Unspecified abdominal hernia without obstruction or gangrene	1	Not suitable	0
K92.1	Melaena	1	Not suitable	0
L03.01	Cellulitis of finger	4	Not suitable	0	Audited. Picked up and then diagnosis made. Not a core diagnosis.
L03.02	Cellulitis of toe	1	Not suitable	0	Audited. Picked up and then diagnosis made. Not a core diagnosis.
L03.1	Cellulitis of upper limb	5	Not suitable	0	Audited. Picked up and then diagnosis made. Not a core diagnosis.
L03.10	Cellulitis of upper limb	5	Not suitable	0	Audited. Picked up and then diagnosis made. Not a core diagnosis.
L03.11	Cellulitis of lower limb	18	Not suitable	0	Audited. Picked up and then diagnosis made. Not a core diagnosis.
L03.13	Cellulitis of lower limb	3	Not suitable	0	Audited. Picked up and then diagnosis made. Not a core diagnosis.
L03.2	Cellulitis of face	1	Not suitable	0
L03.3	Cellulitis of trunk	2	Not suitable	0	Audited. Picked up and then diagnosis made. Not a core diagnosis.
L03.9	Cellulitis, unspecified	1	Not suitable	0	Audited. Picked up and then diagnosis made. Not a core diagnosis.
L05.0	Pilonidal cyst with abscess	1	Not suitable	0	Audited. Picked up and then diagnosis made. Not a core diagnosis.
L08.9	Local infection of skin and subcutaneous tissue, unspecified	1	Not suitable	0
L98.9	Disorder of skin and subcutaneous tissue, unspecified	1	Not suitable	0	Audited. Picked up and then diagnosis made. Not a core diagnosis.
M00.91	Pyogenic arthritis, unspecified, shoulder region	2	Not suitable	0	Audited. Picked up and then diagnosis made. Not a core diagnosis.
M00.94	Pyogenic arthritis, unspecified, hand	1	Not suitable	0	Audited. Picked up and then diagnosis made. Not a core diagnosis.
M00.95	Pyogenic arthritis, unspecified, pelvic region and thigh	3	Not suitable	0	Audited. Picked up and then diagnosis made. Not a core diagnosis.
M00.96	Pyogenic arthritis, unspecified, lower leg	4	Not suitable	0	Audited. Picked up and then diagnosis made. Not a core diagnosis.
M00.97	Pyogenic arthritis, unspecified, ankle and foot	1	Not suitable	0	Audited. Picked up and then diagnosis made. Not a core diagnosis.
M00.99	Pyogenic arthritis, unspecified, site unspecified	1	Not suitable	0	Audited. Picked up and then diagnosis made. Not a core diagnosis.
M06.99	Rheumatoid arthritis, unspecified, site unspecified	7	Not suitable	0	Audited. Picked up and then diagnosis made. Not a core diagnosis.
M10.99	Gout, unspecified, site unspecified	56	Supported practice	2	Requires supported care as pathology testing needed.
M11.99	Crystal arthropathy, unspecified, site unspecified	1	Supported practice	2	Requires supported care as pathology testing needed.
M13.99	Arthritis, unspecified, site unspecified	56	Core practice	1
M19.99	Arthrosis, unspecified, site unspecified	302	Core practice	1
M20.0	Deformity of finger(s)	165	Core practice	1
M23.29	Derangement of meniscus, unspecified, due to old tear or injury	46	Core practice	1
M23.49	Loose body, unspecified ligament or unspecified meniscus	5	Core practice	1
M23.89	Other internal derangements of knee, unspecified ligament or unspecified meniscus	5	Core practice	1
M24.85	Other specific joint derangements, not elsewhere classified, pelvic region and thigh	3	Core practice	1	Audited. All one APP making this diagnosis.
M25.09	Haemarthrosis, site unspecified	2	Fringe practice	3	Requires medical management if haemophiliac. Diagnosis has wide range of diagnoses.
M25.44	Effusion of joint, hand	3	Fringe practice	3	Audited.
M25.46	Effusion of joint, lower leg	14	Fringe practice	3	Audited.
M25.47	Effusion of joint, ankle and foot	5	Fringe practice	3	Audited.
M25.49	Effusion of joint, site unspecified	10	Fringe practice	3	Audited.
M25.51	Pain in a joint, shoulder region	86	Core practice	1	Audited.
M25.52	Pain in a joint, upper arm	20	Core practice	1
M25.53	Pain in a joint, forearm	49	Core practice	1
M25.54	Pain in a joint, hand	32	Core practice	1
M25.55	Pain in a joint, pelvic region and thigh	68	Core practice	1
M25.56	Pain in a joint, lower leg	211	Core practice	1
M25.57	Pain in a joint, ankle and foot	156	Core practice	1
M25.69	Stiffness of joint, not elsewhere classified, site unspecified	1	Core practice	1
M43.6	Torticollis	2	Core practice	1
M47.82	Other spondylosis, cervical region	13	Core practice	1
M50.3	Other cervical disc degeneration	2	Core practice	1
M51.2	Other specified intervertebral disc displacement	4	Core practice	1
M51.8	Other specified intervertebral disc disorders	3	Core practice	1
M53.3	Sacrococcygeal disorders, not elsewhere classified	10	Core practice	1	Audited. Suitable.
M53.80	Other specified dorsopathies, multiple sites in spine	2	Core practice	1
M54.12	Radiculopathy, cervical region	37	Core practice	1
M54.14	Radiculopathy, thoracic region	40	Core practice	1	Audited. Suitable.
M54.19	Radiculopathy, site unspecified	397	Core practice	1
M54.2	Cervicalgia	76	Core practice	1
M54.3	Sciatica	141	Core practice	1
M54.5	Low back pain	563	Core practice	1
M54.6	Pain in thoracic spine	62	Core practice	1	Audited. Suitable.
M54.99	Unspecified dorsalgia, site unspecified	75	Core practice	1
M61.9	Muscle calcification	1	Fringe practice	3	Audited.
M62.99	Unspecified disorder of muscle, site unspecified	1	Core practice	1
M65.3	Trigger finger	13	Core practice	1
M65.83	Other synovitis and tenosynovitis, forearm	30	Core practice	1
M65.99	Unspecified synovitis and tenosynovitis, site unspecified	5	Core practice	1
M66.59	Spontaneous rupture of unspecified tendon, site unspecified	55	Core practice	1
M67.49	Ganglion, site unspecified	7	Core practice	1
M70.2	Olecranon bursitis	27	Supported practice	2	Normal practice. A small number may require medical co-treatment. Most for APP alone.
M70.4	Prepatellar bursitis	33	Supported practice	2	Normal practice. A small number may require medical co-treatment. Most for APP alone.
M71.2	Synovial cyst of popliteal space [Baker]	19	Core practice	1
M71.59	Other bursitis, not elsewhere classified, site unspecified	8	Core practice	1
M71.99	Unspecified bursopathy, site unspecified	1	Core practice	1
M75.0	Adhesive capsulitis of shoulder	9	Core practice	1
M75.1	Rotator cuff syndrome	84	Core practice	1
M76.5	Patellar tendinitis	22	Core practice	1
M76.6	Achilles tendinitis	18	Core practice	1
M76.8	Other enthesopathies of lower limb, excluding foot	27	Core practice	1
M77.9	Enthesopathy, unspecified	65	Core practice	1
M79.19	Myalgia, site unspecified	2	Fringe practice	3	Audited
M79.29	Neuralgia and neuritis, unspecified, site unspecified	23	Fringe practice	3	Audited.
M79.69	Pain in limb, site unspecified	18	Core practice	1	Audited
M79.89	Other specified soft tissue disorders, site unspecified	9	Fringe practice	3	Audited
M79.98	Unspecified soft tissue disorder, other site	1	Fringe practice	3	Audited
M79.99	Unspecified soft tissue disorder, site unspecified	1	Fringe practice	3	Audited
M84.19	Nonunion of fracture [pseudarthrosis], site unspecified	2	Core practice	1
M84.49	Pathological fracture, not elsewhere classified, site unspecified	6	Fringe practice	3	Audited
M85.89	Other specified disorders of bone density and structure, site unspecified	3	Fringe practice	3	Audited
M86.19	Other acute osteomyelitis, site unspecified	1	Not suitable	0
M91.9	Juvenile osteochondrosis of hip and pelvis, unspecified	1	Supported practice	2	Audited
M92.4	Juvenile osteochondrosis of patella	1	Core practice	1	Audited
M94.0	Chondrocostal junction syndrome [Tietze]	2	Core practice	1
M95.8	Other specified acquired deformities of musculoskeletal system	1	Core practice	1
N10	Acute tubulo-interstitial nephritis	1	Not suitable	0
N12	Tubulo-interstitial nephritis, not specified as acute or chronic	1	Not suitable	0
N20.1	Calculus of ureter	1	Not suitable	0
N23	Unspecified renal colic	4	Not suitable	0
N39.0	Urinary tract infection, site not specified	4	Not suitable	0
N76.4	Abscess of vulva	1	Not suitable	0
O03.9	Spontaneous abortion, complete or unspecified, without complication	1	Not suitable	0
O34.8	Maternal care for other abnormalities of pelvic organs	1	Not suitable	0
O80	Single spontaneous delivery	1	Not suitable	0
Q67.5	Congenital deformity of spine	1	Fringe practice	3	Audited
Q89.9	Congenital malformation, unspecified	1	Not suitable	0
R07.3	Other chest pain	2	Not suitable	0
R07.4	Chest pain, unspecified	2	Not suitable	0
R10.3	Pain localised to other parts of lower abdomen	1	Not suitable	0
R10.4	Other and unspecified abdominal pain	7	Not suitable	0
R21	Rash and other nonspecific skin eruption	1	Not suitable	0
R25.2	Cramp and spasm	6	Fringe practice	3	Audited
R29.0	Tetany	1	Not suitable	0
R42	Dizziness and giddiness	1	Not suitable	0
R45.81	Suicidal ideation	2	Not suitable	0
R51	Headache	2	Not suitable	0
R53	Malaise and fatigue	1	Not suitable	0
R55	Syncope and collapse	1	Not suitable	0
R58	Haemorrhage, not elsewhere classified	1	Not suitable	0
R60.9	Oedema, unspecified	1	Not suitable	0
R69	Unknown and unspecified causes of morbidity	1	Not suitable	0
S00.05	Superficial injury of scalp, contusion	1	Not suitable	0
S00.85	Superficial injury of other parts of head, contusion	1	Not suitable	0
S01.1	Open wound of eyelid and periocular area	1	Not suitable	0
S01.51	Open wound of lip	1	Not suitable	0
S03.4	Sprain and strain of jaw	2	Fringe practice	3	MSK APP would not routinely take head and face pain
S05.8	Other injuries of eye and orbit	1	Not suitable	0
S06.02	Loss of consciousness of brief duration [less than 30 minutes]	1	Not suitable	0
S09.9	Unspecified injury of head	2	Not suitable	0
S10.95	Superficial injury of neck, part unspecified, contusion	1	Not suitable	0
S12.9	Fracture of neck, part unspecified	3	Not suitable	0	Diagnosis used in error. All cases.
S13.10	Dislocation of cervical vertebra, level unspecified	1	Not suitable	0
S13.4	Sprain and strain of cervical spine	159	Core practice	1
S13.6	Sprain and strain of joints and ligaments of other and unspecified parts of neck	192	Core practice	1
S14.2	Injury of nerve root of cervical spine	7	Core practice	1
S14.3	Injury of brachial plexus	10	Core practice	1
S20.2	Contusion of thorax	44	Core practice	1
S20.45	NULL (Superficial thorax injuries)	9	Fringe practice	3	Audited
S20.80	Superficial injury of other and unspecified parts of thorax, unspecified	1	Fringe practice	3	Audited
S22.0	NULL (Thoracic fracture)	8	Fringe practice	3	Audited
S22.00	Fracture of thoracic vertebra, level unspecified	1	Fringe practice	3	Audited
S22.40	Multiple rib fractures, unspecified	54	Supported practice	2	Audited
S22.9	Fracture of bony thorax, part unspecified	2	Fringe practice	3	Audited
S23.3	Sprain and strain of thoracic spine	393	Core practice	1
S23.4	Sprain and strain of ribs and sternum	36	Core practice	1	Audited
S23.5	Sprain and strain of other and unspecified parts of thorax	6	Core practice	1	Audited
S27.0	Traumatic pneumothorax	1	Not suitable	0
S27.9	Injury of unspecified intrathoracic organ	1	Not suitable	0
S30.0	Contusion of lower back and pelvis	73	Core practice	1
S30.1	Contusion of abdominal wall	1	Not suitable	0
S30.81	Other superficial injuries of abdomen, lower back and pelvis, abrasion	1	Fringe practice	3
S30.91	Superficial injury of abdomen, lower back and pelvis, part unspecified, abrasion	1	Fringe practice	3
S31.0	Open wound of lower back and pelvis	1	Not suitable	0
S32.0	Fracture of lumbar vertebra, level unspecified	4	Not suitable	0
S32.00	Fracture of lumbar vertebra, level unspecified	11	Not suitable	0
S32.2	Fracture of coccyx	5	Core practice	1
S32.4	Fracture of acetabulum	5	Fringe practice	3	Audited
S32.5	Fracture of pubis	9	Fringe practice	3
S32.83	Fracture of pelvis, part unspecified	14	Fringe practice	3	Audited
S33.50	Sprain and strain of lumbar spine, unspecified	1111	Core practice	1
S33.51	Sprain and strain of lumbosacral [joint] [ligament]	12	Core practice	1
S33.7	Sprain and strain of other and unspecified parts of lumbar spine and pelvis	134	Core practice	1
S34.2	Injury of nerve root of lumbar and sacral spine	1	Core practice	1
S34.3	Injury of cauda equina	3	Supported practice	2
S39.0	Injury of muscle and tendon of abdomen, lower back and pelvis	6	Core practice	1
S40.0	Contusion of shoulder and upper arm	105	Core practice	1
S40.81	Abrasion of shoulder and upper arm	2	Core practice	1
S41.1	Open wound of upper arm	1	Not suitable	0
S42.00	Fracture of clavicle, part unspecified	414	Core practice	1
S42.10	Fracture of scapula, part unspecified	39	Core practice	1
S42.20	Fracture of upper end of humerus, part unspecified	192	Core practice	1
S42.3	Fracture of shaft of humerus	22	Core practice	1
S42.40	Fracture of lower end of humerus, part unspecified	49	Core practice	1
S42.9	Fracture of shoulder girdle, part unspecified	51	Core practice	1
S43.00	Dislocation of shoulder, unspecified	235	Core practice	1
S43.1	Dislocation of acromioclavicular joint	42	Core practice	1
S43.2	Dislocation of sternoclavicular joint	8	Supported practice	2	Audited
S43.4	Sprain and strain of shoulder joint	457	Core practice	1
S43.5	Sprain and strain of acromioclavicular joint	373	Core practice	1
S43.6	Sprain and strain of sternoclavicular joint	18	Supported practice	2	Audited
S43.7	Sprain and strain of other and unspecified parts of shoulder girdle	460	Core practice	1
S4307	Sprain and strain of other and unspecified parts of shoulder girdle	2	Core practice	1
S44.1	Injury of median nerve at upper arm level	9	Core practice	1
S44.2	Injury of radial nerve at upper arm level	15	Core practice	1
S44.7	Injury of multiple nerves at shoulder and upper arm level	1	Core practice	1
S46.9	Injury of unspecified muscle and tendon at shoulder and upper arm level	1	Core practice	1
S47	Crushing injury of shoulder and upper arm	2	Not suitable	0	Diagnosis used in error. All cases.
S49.9	Unspecified injury of shoulder and upper arm	2	Core practice	1
S50.0	Contusion of elbow	204	Core practice	1
S50.1	Contusion of other and unspecified parts of forearm	176	Core practice	1
S50.81	Abrasion of forearm	6	Core practice	1
S51.0	Open wound of elbow	5	Not suitable	0
S51.9	Open wound of forearm, part unspecified	9	Not suitable	0
S52.00	Fracture of upper end of ulna, part unspecified	376	Core practice	1
S52.19	Other and multiple fractures of upper end of radius	13	Core practice	1
S52.20	Fracture of shaft of ulna, part unspecified	129	Core practice	1
S52.30	Fracture of shaft of radius, part unspecified	610	Core practice	1
S52.4	Fracture of shafts of both ulna and radius	27	Supported practice	2	Most require a procedure, hence supported care. APP to reduce and Dr to anaesthetise.
S52.5	Distal radius fracture	337	Core practice	1
S52.50	Fracture of lower end of radius, unspecified	869	Core practice	1
S52.9	Fracture of forearm, part unspecified	1	Core practice	1
S53.10	Dislocation of elbow, unspecified	21	Supported practice	2	Most require a procedure, hence supported care. APP to reduce and Dr to anaesthetise.
S53.40	Sprain and strain of elbow, part unspecified	320	Core practice	1
S53.48	Sprain and strain of other part of elbow	11	Core practice	1
S53.50	Dislocation or sprain elbow	62	Core practice	1
S57.0	Crushing injury of elbow	1	Not suitable	0
S59.9	Unspecified injury of forearm	3	Core practice	1
S60.0	Contusion of finger(s) without damage to nail	263	Core practice	1
S60.1	Contusion of finger(s) with damage to nail	17	Not suitable	0	APP not best team member to review this patient type.
S60.2	Contusion of other parts of wrist and hand	758	Core practice	1
S60.81	Abrasion of wrist and hand	10	Core practice	1
S60.88	Other superficial injuries of wrist and hand	69	Core practice	1
S61.0	Open wound of finger(s) without damage to nail	20	Not suitable	0
S61.1	Open wound of finger(s) with damage to nail	2	Not suitable	0
S61.9	Open wound of wrist and hand, part unspecified	10	Not suitable	0
S62.10	Fracture of carpal bone, unspecified	319	Core practice	1
S62.2	1st metacarpal fracture	902	Core practice	1
S62.30	Fracture of other metacarpal bone(s), part unspecified	1066	Core practice	1
S62.50	Fracture of thumb, part unspecified	504	Core practice	1
S62.60	Fracture of phalanx, part unspecified	1533	Core practice	1
S62.8	Fracture of other and unspecified parts of wrist and hand	331	Core practice	1
S63.00	Dislocation of wrist, part unspecified	3	Supported practice	2	Most require a procedure, hence supported care. APP to reduce and Dr to anaesthetise.
S63.08	Dislocation of other part of wrist	40	Supported practice	2	Most require a procedure, hence supported care. APP to reduce and Dr to anaesthetise.
S63.10	Dislocation of finger, part unspecified	332	Core practice	1	Audited
S63.50	Sprain and strain of wrist, part unspecified	993	Core practice	1
S63.60	Sprain and strain of finger(s), part unspecified	868	Core practice	1
S63.61	Sprain and strain of metacarpophalangeal (joint)	24	Core practice	1
S63.68	Sprain and strain of other parts of finger	28	Core practice	1
S63.7	Sprain and strain of other and unspecified parts of hand	205	Core practice	1
S64.0	Injury of ulnar nerve at wrist and hand level	15	Core practice	1
S64.7	Injury of multiple nerves at wrist and hand level	1	Core practice	1
S64.9	Injury of unspecified nerve at wrist and hand level	2	Core practice	1
S67.0	Crushing injury of thumb and other finger(s)	12	Not suitable	0	Diagnosis used in error.
S67.8	Crushing injury of other and unspecified parts of wrist and hand	20	Not suitable	0	Diagnosis used in error.
S69.9	Unspecified injury of wrist and hand	1	Core practice	1
S70.0	Contusion of hip	28	Core practice	1
S70.1	Contusion of thigh	58	Core practice	1
S70.81	Abrasion of hip and thigh	1	Core practice	1
S72.0	Fracture neck of femur	1	Not suitable	0
S72.00	Fracture of neck of femur, part unspecified	11	Not suitable	0
S72.10	Fracture of trochanteric section of femur, unspecified	3	Not suitable	0
S72.3	Fracture of shaft of femur	14	Not suitable	0	Audited
S72.40	Fracture of lower end of femur, part unspecified	68	Supported practice	2
S73.00	Dislocation of hip, unspecified	2	Not suitable	0
S73.10	Sprain and strain of hip, part unspecified	334	Core practice	1
S73.18	Sprain and strain of other specified sites of hip	1	Core practice	1
S74.0	Injury of sciatic nerve at hip and thigh level	3	Core practice	1
S74.1	Injury of femoral nerve at hip and thigh level	1	Core practice	1
S76.3	Injury of muscle and tendon of the posterior muscle group at thigh level	1	Core practice	1
S76.4	Injury of other and unspecified muscles and tendons at thigh level	2	Core practice	1
S79.9	Unspecified injury of hip and thigh	2	Core practice	1
S80.0	Contusion of knee	386	Core practice	1
S80.1	Contusion of other and unspecified parts of lower leg	256	Core practice	1
S80.81	Abrasion of lower leg	16	Core practice	1
S81.0	Open wound of knee	9	Not suitable	0
S81.88	Open wound of other parts of lower leg	4	Not suitable	0
S82.0	Fracture of patella	206	Core practice	1
S82.18	Other fracture of upper end of tibia	289	Core practice	1
S82.2	Fracture of shaft of tibia with fracture of fibula (any part)	25	Core practice	1
S82.21	Fracture of shaft of tibia with fracture of fibula (any part)	6	Core practice	1
S82.28	Other fracture of shaft of tibia	133	Core practice	1
S82.38	Other fracture of lower end of tibia	2	Core practice	1
S82.40	Fracture of fibula, part unspecified	19	Core practice	1
S82.5	Fracture of medial malleolus	183	Core practice	1
S82.6	Fracture of lateral malleolus	1124	Core practice	1
S82.81	Bimalleolar fracture, ankle	138	Core practice	1
S82.82	Trimalleolar fracture, ankle	53	Supported practice	2	Most require a procedure, hence supported care. APP to reduce and Dr to anaesthetise.
S82.88	Fracture of other parts of lower leg	149	Core practice	1
S83.0	Dislocation of patella	286	Core practice	1
S83.10	Dislocation of knee, unspecified	21	Core practice	1	All cases patella dislocation.
S83.2	Tear of meniscus, current	523	Core practice	1
S83.6	Sprain and strain of other and unspecified parts of knee	2081	Core practice	1
S83.7	Injury to multiple structures of knee	304	Core practice	1
S84.0	Injury of tibial nerve at lower leg level	2	Core practice	1
S84.1	Injury of peroneal nerve at lower leg level	8	Core practice	1
S86.0	Injury of Achilles tendon	386	Core practice	1
S86.9	Injury of unspecified muscle and tendon at lower leg level	9	Core practice	1
S87.0	Crushing injury of knee	2	Not suitable	0	Diagnosis used in error.
S87.8	Crushing injury of other and unspecified parts of lower leg	3	Not suitable	0	Diagnosis used in error.
S89.8	Other specified injuries of lower leg	3	Core practice	1
S90.0	Contusion of ankle	140	Core practice	1
S90.1	Contusion of toe(s) without damage to nail	103	Core practice	1
S90.2	Contusion of toe(s) with damage to nail	2	Not suitable	0
S90.3	Contusion of other and unspecified parts of foot	597	Core practice	1
S90.81	Abrasion of ankle and foot	7	Core practice	1
S90.82	Blister of ankle and foot	1	Fringe practice	3
S91.0	Open wound of ankle	4	Not suitable	0
S91.1	Open wound of toe(s) without damage to nail	6	Not suitable	0
S91.2	Open wound of toe(s) with damage to nail	1	Not suitable	0
S91.3	Open wound of other parts of foot	4	Not suitable	0
S92.0	Fracture of calcaneus	185	Core practice	1
S92.20	Fracture of tarsal bone(s), unspecified	1808	Core practice	1
S92.3	Fracture of metatarsal bone	40	Core practice	1
S92.4	Fracture of great toe	8	Core practice	1
S92.5	Fracture of other toe	20	Core practice	1
S92.9	Fracture of foot, unspecified	1215	Core practice	1
S93.0	Dislocation of ankle joint	3	Supported practice	2	Most require a procedure, hence supported care. APP to reduce and Dr to anaesthetise.
S93.10	Dislocation of toe(s), unspecified	63	Core practice	1
S93.30	Dislocation of foot, part unspecified	10	Supported practice	2	Most require a procedure, hence supported care. APP to reduce and Dr to anaesthetise.
S93.40	Sprain and strain of ankle, part unspecified	3876	Core practice	1
S93.5	Sprain and strain of toe(s)	169	Core practice	1
S93.6	Sprain and strain of other and unspecified parts of foot	1001	Core practice	1
S97.1	Crushing injury of toe(s)	4	Not suitable	0
S97.8	Crushing injury of other parts of ankle and foot	17	Not suitable	0
T00.9	Multiple superficial injuries, unspecified	19	Supported practice	2	Audited
T02.20	Fractures involving multiple regions of one upper limb, closed	16	Core practice	1
T03.2	Dislocations, sprains and strains involving multiple regions of upper limb(s)	14	Core practice	1	Audited
T03.9	Multiple dislocations, sprains and strains, unspecified	10	Fringe practice	3	Audited
T08.0	Fracture of spine, level unspecified, closed	2	Fringe practice	3	Audited
T09.2	Dislocation, sprain and strain of unspecified joint and ligament of trunk	34	Core practice	1	EDIS description - back muscle spasm. in scope // note code used mostly by one APP
T09.8	Other specified injuries of trunk, level unspecified	2	Core practice	1	EDIS description - back muscle spasm. in scope
T10.0	Fracture of upper limb, level unspecified, closed	8	Core practice	1
T10.1	Fracture of upper limb, level unspecified, open	1	Not suitable	0
T11.01	Abrasion of upper limb, level unspecified	1	Core practice	1
T11.2	Dislocation, sprain and strain of unspecified joint and ligament of upper limb, level unspecified	1	Core practice	1
T12.0	Fracture of lower limb, level unspecified, closed	50	Core practice	1
T13.05	Contusion of lower limb, level unspecified	16	Core practice	1
T13.2	Dislocation, sprain and strain of unspecified joint and ligament of lower limb, level unspecified	369	Core practice	1
T14.1	Open wound of unspecified body region	2	Not suitable	0
T14.3	Dislocation, sprain and strain of unspecified body region	2	Fringe practice	3	Audited
T14.4	Injury of nerve(s) of unspecified body region	3	Fringe practice	3	Audited
T17.2	Foreign body in pharynx	1	Not suitable	0
T22.10	Erythema of shoulder and upper limb, except wrist and hand, unspecified site	1	Not suitable	0
T24.2	Partial thickness [blisters, epidermal loss] burn of hip and lower limb, except ankle and foot	1	Not suitable	0
T26.4	Burn of eye and adnexa, part unspecified	1	Not suitable	0
T63.4	Toxic effect of venom of other arthropods	1	Not suitable	0
T63.9	Toxic effect of contact with unspecified venomous animal	1	Not suitable	0
T79.3	Post traumatic wound infection, not elsewhere classified	1	Not suitable	0
T81.0	Haemorrhage and haematoma complicating a procedure, not elsewhere classified	1	Not suitable	0
T81.3	Disruption of operation wound, not elsewhere classified	2	Not suitable	0
T81.4	Wound infection following a procedure, not elsewhere classified	4	Not suitable	0
T84.0	Mechanical complication of internal joint prosthesis	1	Not suitable	0
T85.88	Other complications of internal prosthetic device, implant and graft, not elsewhere classified	1	Not suitable	0
T88.7	Unspecified adverse effect of drug or medicament	1	Not suitable	0
Z01.6	Radiological examination, not elsewhere classified	7	Fringe practice	3	Potential for many non-MSK diagnoses
Z02.7	Issue of medical certificate	14	Not suitable	0	Potential for many non-MSK diagnoses
Z02.9	Examination for administrative purposes, unspecified	6	Not suitable	0	Potential for many non-MSK diagnoses
Z03.9	Observation for suspected disease or condition, unspecified	27	Not suitable	0	Potential for many non-MSK diagnoses
Z04.1	Examination and observation following transport accident	1	Not suitable	0
Z04.3	Examination and observation following other accident	8	Not suitable	0	Audited
Z09.0	Follow-up examination after surgery for other conditions	1	Not suitable	0
Z09.4	Follow-up examination after treatment of fracture	345	Core practice	1
Z09.8	Follow-up examination after other treatment for other conditions	128	Core practice	1	Audited
Z26.9	Need for immunisation against unspecified infectious disease	1	Not suitable	0
Z46.7	Fitting and adjustment of orthopaedic device	136	Core practice	1
Z46.9	Fitting and adjustment of unspecified device	1	Core practice	1
Z47.8	Other specified orthopaedic follow-up care	156	Core practice	1
Z47.9	Orthopaedic follow-up care, unspecified	7	Core practice	1
Z48.0	Attention to surgical dressings and sutures	8	Not suitable	0
Z48.9	Surgical follow-up care, unspecified	4	Not suitable	0	Audited
Z53.8	Procedure not carried out for other reasons	1	Not suitable	0	Audited
Z53.9	Procedure not carried out, unspecified reason	96	Not suitable	0	Audited. This is the Did Not Wait code in EDIS.
Z65.9	Problem related to unspecified psychosocial circumstances	2	Not suitable	0
Z71.1	Person with feared complaint in whom no diagnosis is made	3	Not suitable	0
Z74.2	Need for assistance at home and no other household member able to render care	1	Not suitable	0
Z76.0	Issue of repeat prescription	5	Not suitable	0
Z76.8	Persons encountering health services in other specified circumstances	10	Fringe practice	3	Audited
Z86.7	Personal history of diseases of the circulatory system	1	Not suitable	0
Grand Total		37771
		37771
